# Supplementary material for: Then there were five: a reexamination of the ant genus Paratrechina (Hymenoptera, Formicidae)
Source: Zookeys. 2014 Jun 30;(422):35–48. doi: 10.3897/zookeys.422.7779 (PMC4109445; doi:10.3897/zookeys.422.7779)
Supplement: XML Treatment for Paratrechina ankarana [file zookeys.422.7779-treatment1.xml]

<!DOCTYPE tp:taxon-treatment
  PUBLIC "-//TaxonX//DTD Taxonomic Treatment Publishing DTD v0 20100105//EN" "tax-treatment-NSO.dtd">
<tp:taxon-treatment xmlns:tp="http://www.plazi.org/taxpub"><tp:treatment-meta><kwd-group><label>Taxon classification</label><kwd><named-content content-type="kingdom">Animalia</named-content></kwd><kwd><named-content content-type="order">Hymenoptera</named-content></kwd><kwd><named-content content-type="family">Formicidae</named-content></kwd></kwd-group><mixed-citation publication-type="journal"><person-group><name><surname>LaPolla</surname><given-names>John S.</given-names></name><name><surname>Fisher</surname><given-names>Brian L.</given-names></name></person-group><article-title>Then there were five: a reexamination of the ant genus <italic>Paratrechina</italic> (Hymenoptera, Formicidae)</article-title><source>Zookeys</source><day>30</day><month>6</month><year>2014</year><volume>2014</volume><issue>422</issue><fpage>35</fpage><lpage>48</lpage><pub-id pub-id-type="doi">10.3897/zookeys.422.7779</pub-id></mixed-citation></tp:treatment-meta><tp:nomenclature><tp:taxon-name>
                            <tp:taxon-name-part taxon-name-part-type="genus">Paratrechina</tp:taxon-name-part>
                            <tp:taxon-name-part taxon-name-part-type="species">ankarana</tp:taxon-name-part>
                            <object-id xmlns:xlink="http://www.w3.org/1999/xlink" content-type="zoobank" xlink:type="simple">http://zoobank.org/484B4368-33CB-4BFB-B387-C6F6A0D49A0D</object-id>
                        </tp:taxon-name><tp:taxon-status xmlns:xlink="http://www.w3.org/1999/xlink" xlink:type="simple">sp. n.</tp:taxon-status><xref ref-type="fig" rid="F1">Figs 1–3</xref></tp:nomenclature><tp:treatment-sec sec-type="Holotype worker"><title>Holotype worker.</title><p>MADAGASCAR: Province Antsiranna, Rés. Spéc. Ankarana; 22.9 km 224° SW Antivorano Nord; 80 m; <named-content xmlns:xlink="http://www.w3.org/1999/xlink" content-type="dwc:verbatimCoordinates" xlink:type="simple">12°55'S, 49°7'E</named-content>; 10-16.ii.2001; Fisher et al.; <ext-link xmlns:xlink="http://www.w3.org/1999/xlink" ext-link-type="uri" xlink:href="http://data.antweb.org/specimen/CASENT0454372" xlink:type="simple">CASENT0454372</ext-link> (CASC). 6 paratype workers with the same locality information as the holotype (CASC, USNM); 9 paratype workers, Antsiranna, Rés. Spéc. Ankarana; 22.9 km 224° SW Antivorano Nord; 210 m; <named-content xmlns:xlink="http://www.w3.org/1999/xlink" content-type="dwc:verbatimCoordinates" xlink:type="simple">12°52'S, 49°14'E</named-content>; 16-21.ii.2001; Fisher et al. (BMNH, CASC, PBZT, USNM).</p></tp:treatment-sec><tp:treatment-sec sec-type="Worker diagnosis"><title>Worker diagnosis.</title><p>Dark brown, with cuticle giving a faint greenish-blue reflection; propodeum with fine striations across surface; SI less than 195.</p><p>Worker. <italic>Measurements (n=6)</italic> TL: 2.60–2.84; HW: 0.60–0.63; HL: 0.66–0.72; EL: 0.18–0.20; SL: 1.10–1.17; PW: 0.42–0.46; WL: 1.01–1.07; GL: 0.90–1.14; PFL: 0.80–0.90; CI: 85–92; REL: 27–29; REL2: 31–33; SI: 184–191; SMC: 24–30; PMC: 3–6; MMC: 3–4.</p><p>Dark brown; antennae lighter with trochanters yellow to white; cuticle smooth and shiny, except on propodeum which posseses fine striations across surface; under microscrope view cuticle has a faint greenish-blue reflection; abundant macrosetae across scapes, head, pronotum, mesonotum, and gaster; scapes with short pubescence. Head ovate; posterolateral corners rounded with complete posterior margin; midpoint of eyes at approximately midline of head; eyes convex; 3 small ocelli present; mandibles with 5 teeth; apical tooth the longest, 3<sup>rd</sup> tooth from apical shortest, remainder about the same size; outer <!--PageBreak-->mandibular surface with slight striations across surface. In lateral view, pronotum rises in a straight margin towards mesonotum with only slight convexity towards mesonotal margin; propodeum large and bulbous, making division between dorsal and declivitous faces difficult; metanotal suture with distinct impression that extends down along the mesopleural/metapleural margin; mesopleuron with darkened ridge along impression.</p><fig id="F1" position="float" orientation="portrait"><label>Figures 1–3.</label><caption><p>Lateral, full face and dorsal view of body. <italic><tp:taxon-name>Paratrechina ankarana</tp:taxon-name></italic> holotype worker <ext-link xmlns:xlink="http://www.w3.org/1999/xlink" ext-link-type="uri" xlink:href="http://data.antweb.org/specimen/CASENT0454372" xlink:type="simple">CASENT0454372</ext-link>.</p></caption><graphic xmlns:xlink="http://www.w3.org/1999/xlink" xlink:href="zookeys-422-035-g001.jpg" position="float" orientation="portrait" xlink:type="simple"/></fig></tp:treatment-sec><tp:treatment-sec sec-type="Etymology"><title>Etymology.</title><p>The specific epithet is derived from the name of the reserve where the species was found.</p><!--PageBreak--></tp:treatment-sec></tp:taxon-treatment>
