# Supplementary material for: Then there were five: a reexamination of the ant genus Paratrechina (Hymenoptera, Formicidae)
Source: Zookeys. 2014 Jun 30;(422):35–48. doi: 10.3897/zookeys.422.7779 (PMC4109445; doi:10.3897/zookeys.422.7779)
Supplement: XML Treatment for Paratrechina antsingy [file zookeys.422.7779-treatment2.xml]

<!DOCTYPE tp:taxon-treatment
  PUBLIC "-//TaxonX//DTD Taxonomic Treatment Publishing DTD v0 20100105//EN" "tax-treatment-NSO.dtd">
<tp:taxon-treatment xmlns:tp="http://www.plazi.org/taxpub"><tp:treatment-meta><kwd-group><label>Taxon classification</label><kwd><named-content content-type="kingdom">Animalia</named-content></kwd><kwd><named-content content-type="order">Hymenoptera</named-content></kwd><kwd><named-content content-type="family">Formicidae</named-content></kwd></kwd-group><mixed-citation publication-type="journal"><person-group><name><surname>LaPolla</surname><given-names>John S.</given-names></name><name><surname>Fisher</surname><given-names>Brian L.</given-names></name></person-group><article-title>Then there were five: a reexamination of the ant genus <italic>Paratrechina</italic> (Hymenoptera, Formicidae)</article-title><source>Zookeys</source><day>30</day><month>6</month><year>2014</year><volume>2014</volume><issue>422</issue><fpage>35</fpage><lpage>48</lpage><pub-id pub-id-type="doi">10.3897/zookeys.422.7779</pub-id></mixed-citation></tp:treatment-meta><tp:nomenclature><tp:taxon-name>
                            <tp:taxon-name-part taxon-name-part-type="genus">Paratrechina</tp:taxon-name-part>
                            <tp:taxon-name-part taxon-name-part-type="species">antsingy</tp:taxon-name-part>
                            <object-id xmlns:xlink="http://www.w3.org/1999/xlink" content-type="zoobank" xlink:type="simple">http://zoobank.org/49E90C54-69FC-4D3B-91D0-9C5EACAFC875</object-id>
                        </tp:taxon-name><tp:taxon-status xmlns:xlink="http://www.w3.org/1999/xlink" xlink:type="simple">sp. n.</tp:taxon-status><xref ref-type="fig" rid="F2">Figs 4–6</xref></tp:nomenclature><tp:treatment-sec sec-type="Holotype worker"><title>Holotype worker.</title><p>MADAGASCAR: Province Antsiranna, Montagne Français, 7.2 km 142° SE Diego Suarezi, 180m, <named-content xmlns:xlink="http://www.w3.org/1999/xlink" content-type="dwc:verbatimCoordinates" xlink:type="simple">12°19'S, 49°20'E</named-content>, 22–28.ii.2001, Fisher et al. <!--PageBreak--><ext-link xmlns:xlink="http://www.w3.org/1999/xlink" ext-link-type="uri" xlink:href="http://data.antweb.org/specimen/CASENT0906916" xlink:type="simple">CASENT0906916</ext-link> (CASC). 12 paratype workers with same locality information as holotype (BMNH, CASC, USNM).</p></tp:treatment-sec><tp:treatment-sec sec-type="Worker diagnosis"><title>Worker diagnosis.</title><p>Cuticle smooth and very shiny; brown with patches of lighter cuticle across body, giving species a mottled appearance; SI less than 195.</p><p>Worker. <italic>Measurements (n=6)</italic> TL: 2.07–2.69; HW: 0.58–0.60; HL: 0.67–0.70; EL: 0.17–0.19; SL: 1.02–1.08; PW: 0.40–0.44; WL: 0.97–1.02; GL: 0.76–1.05; PFL: 0.74–0.78 CI: 84–89; REL: 26–28; REL2: 29–32; SI: 177–180; SMC: 24–30; PMC: 4–5; MMC: 3–4.</p><p>Brown with lighter areas on mandibles, antennae, lateral portions of head, mesonotum, pronotum, mesonotum, trochanters and joints of femora; first gastral tergite with mottled lighter and darker areas; cuticle smooth and very shiny, except for mesonotum, metanotal area and propodeum being slightly rugolose; scapes, head, pronotum, mesonotum and gaster with abundant macrosetae; scapes with short, appressed pubescence. Head ovate; posterolateral corners rounded with complete posterior margin; midpoint of eyes at approximately midline of head; eyes convex; 3 small ocelli present; mandibles with 5 teeth; apical tooth the longest, 3<sup>rd</sup> tooth from apical shortest, remainder about the same size; outer mandibular surface with slight striations across surface. In lateral view, pronotum convex; pronotal/mesonotal margin with mesonotum raised slightly above margin; propodeum convex with dorsal face rising steeply to a rounded peak with steep declivitous face; metanotal suture with distinct impression that extends down along the mesopleural/metapleural margin.</p><fig id="F2" position="float" orientation="portrait"><label>Figures 4–6.</label><caption><p>Lateral, full face and dorsal view of body. <italic><tp:taxon-name>Paratrechina antsingy</tp:taxon-name></italic> holotype worker <ext-link xmlns:xlink="http://www.w3.org/1999/xlink" ext-link-type="uri" xlink:href="http://data.antweb.org/specimen/CASENT0906916" xlink:type="simple">CASENT0906916</ext-link>.</p></caption><graphic xmlns:xlink="http://www.w3.org/1999/xlink" xlink:href="zookeys-422-035-g002.jpg" position="float" orientation="portrait" xlink:type="simple"/></fig></tp:treatment-sec><tp:treatment-sec sec-type="Etymology"><title>Etymology.</title><p>The specific epithet is derived from the name of the province where the species was found.</p></tp:treatment-sec></tp:taxon-treatment>
