# Supplementary material for: Then there were five: a reexamination of the ant genus Paratrechina (Hymenoptera, Formicidae)
Source: Zookeys. 2014 Jun 30;(422):35–48. doi: 10.3897/zookeys.422.7779 (PMC4109445; doi:10.3897/zookeys.422.7779)
Supplement: XML Treatment for Paratrechina kohli [file zookeys.422.7779-treatment3.xml]

<!DOCTYPE tp:taxon-treatment
  PUBLIC "-//TaxonX//DTD Taxonomic Treatment Publishing DTD v0 20100105//EN" "tax-treatment-NSO.dtd">
<tp:taxon-treatment xmlns:tp="http://www.plazi.org/taxpub"><tp:treatment-meta><kwd-group><label>Taxon classification</label><kwd><named-content content-type="kingdom">Animalia</named-content></kwd><kwd><named-content content-type="order">Hymenoptera</named-content></kwd><kwd><named-content content-type="family">Formicidae</named-content></kwd></kwd-group><mixed-citation publication-type="journal"><person-group><name><surname>LaPolla</surname><given-names>John S.</given-names></name><name><surname>Fisher</surname><given-names>Brian L.</given-names></name></person-group><article-title>Then there were five: a reexamination of the ant genus <italic>Paratrechina</italic> (Hymenoptera, Formicidae)</article-title><source>Zookeys</source><day>30</day><month>6</month><year>2014</year><volume>2014</volume><issue>422</issue><fpage>35</fpage><lpage>48</lpage><pub-id pub-id-type="doi">10.3897/zookeys.422.7779</pub-id></mixed-citation></tp:treatment-meta><tp:nomenclature><tp:taxon-name>
                            <tp:taxon-name-part taxon-name-part-type="genus">Paratrechina</tp:taxon-name-part>
                            <tp:taxon-name-part taxon-name-part-type="species">kohli</tp:taxon-name-part>
                        </tp:taxon-name><tp:taxon-authority>(Forel, 1916)</tp:taxon-authority><tp:taxon-status xmlns:xlink="http://www.w3.org/1999/xlink" xlink:type="simple">comb. rev.</tp:taxon-status><xref ref-type="fig" rid="F3">Figs 7–9</xref><tp:nomenclature-citation-list><tp:nomenclature-citation><tp:taxon-name>Prenolepis kohli</tp:taxon-name><comment> Forel, 1916: 438 (worker and queen decribed). Syntype worker and queen, Democratic Republic of the Congo (Kohl) (MHNG) [examined]. Combination in <italic><tp:taxon-name>Paratrechina</tp:taxon-name></italic> (<italic><tp:taxon-name>Nylanderia</tp:taxon-name></italic>): <xref ref-type="bibr" rid="B4">Emery 1925</xref>: 218; in <italic><tp:taxon-name>Prenolepis</tp:taxon-name></italic>: <xref ref-type="bibr" rid="B11">LaPolla et al. 2010a</xref>: 129. Lectotype [designated here], pinned worker, Congo (Kohl) (MHNG: <ext-link xmlns:xlink="http://www.w3.org/1999/xlink" ext-link-type="uri" xlink:href="http://data.antweb.org/specimen/CASENT0907121" xlink:type="simple">CASENT0907121</ext-link>) [examined]; Paralectotype [designated here], pinned queen with same data as lectotype (MHNG: <ext-link xmlns:xlink="http://www.w3.org/1999/xlink" ext-link-type="uri" xlink:href="http://data.antweb.org/specimen/CASENT0907122" xlink:type="simple">CASENT0907122</ext-link>) [examined].</comment></tp:nomenclature-citation></tp:nomenclature-citation-list></tp:nomenclature><tp:treatment-sec sec-type="Worker diagnosis"><title>Worker diagnosis.</title><p>Head and mesosoma light brown to yellow with slightly darker gaster; mesosoma and head densely rugorecticulate; mandible with 8 teeth, one tooth on basal margin, another on inner mandibular margin.</p><p>Worker. <italic>Measurements (n=6)</italic> TL: 2.9–3.0; HW: 0.78–0.90; HL: 0.93–1.03; EL: 0.21–0.25; SL: 1.22–1.43; PW: 0.54–0.6; WL: 1.3–1.61; GL: 1.12–1.37; PFL: 0.84–1.04 CI: 79–85; REL: 22–25; REL2: 27–30; SI: 143–169; SMC: 0; PMC: 3–5; MMC: 1–3.</p><!--PageBreak--><p>Light brown with darker gaster; head and mesosomal cuticle densely rugorecticulate; head, pronotum, mesonotum and gaster with scattered macrosetae; scapes without macrosetae, with layer of dense pubscence. Head subrectangular; posterolateral corners with slight angles; most of eyes above midline of head; eyes convex; no ocelli apparent; mandibles with with 8 teeth, one tooth on basal margin, another on inner mandibular margin; outer mandibular surface with slight striations across surface. In lateral view, pronotal margin nearly straight, at less than 45° angle rise towards <!--PageBreak-->mesonotum; pronotal/mesonotal margin with mesonotum raised slightly above margin; propodeum convex with rounded dorsal face and longer, steep declivitous face; metanotal suture with distinct impression.</p><fig id="F3" position="float" orientation="portrait"><label>Figures 7–9.</label><caption><p>Lateral, full face and dorsal view of body. <italic><tp:taxon-name>Paratrechina kohli</tp:taxon-name></italic> worker <ext-link xmlns:xlink="http://www.w3.org/1999/xlink" ext-link-type="uri" xlink:href="http://data.antweb.org/specimen/CASENT0249635" xlink:type="simple">CASENT0249635</ext-link>.</p></caption><graphic xmlns:xlink="http://www.w3.org/1999/xlink" xlink:href="zookeys-422-035-g003.jpg" position="float" orientation="portrait" xlink:type="simple"/></fig></tp:treatment-sec><ref-list><ref id="B4"><mixed-citation xmlns:xlink="http://www.w3.org/1999/xlink" xlink:type="simple"><person-group><name name-style="western"><surname>Emery</surname><given-names>C</given-names></name></person-group> (<year>1925</year>) <article-title>Hymenoptera. Fam. Formicidae. Subfam. Formicinae.</article-title><source>Genera Insectorum</source><volume>183</volume>: <fpage>1</fpage>–<lpage>302</lpage>.</mixed-citation></ref><ref id="B11"><mixed-citation xmlns:xlink="http://www.w3.org/1999/xlink" xlink:type="simple"><person-group><name name-style="western"><surname>LaPolla</surname><given-names>JS</given-names></name><name name-style="western"><surname>Brady</surname><given-names>SG</given-names></name><name name-style="western"><surname>Shattuck</surname><given-names>SO</given-names></name></person-group> (<year>2010a</year>) <article-title>Phylogeny and taxonomy of the <italic>Prenolepis</italic> genus-group of ants (Hymenoptera: Formicidae).</article-title><source>Systematic Entomology</source><volume>35</volume>: <fpage>118</fpage>–<lpage>131</lpage>. doi: <ext-link ext-link-type="doi" xlink:href="10.1111/j.1365-3113.2009.00492.x" xlink:type="simple">10.1111/j.1365-3113.2009.00492.x</ext-link></mixed-citation></ref></ref-list></tp:taxon-treatment>
